# Supplementary material for: Neisseria gonorrhoeae employs two protein inhibitors to evade killing by human lysozyme
Source: PLoS Pathog. 2018 Jul 5;14(7):e1007080. doi: 10.1371/journal.ppat.1007080 (PMC6033460; doi:10.1371/journal.ppat.1007080)
Supplement: S1 Dataset — (XLSX) [file ppat.1007080.s013.xlsx]

## Sheet: Fig 1B
S1 Dataset. For the reader's reference, each tab of this excel sheet shows the CFU/mL calculated from each lysozyme experiment for each time point.
Figures 1B and Sup. 1B
CFU/mL
	WT										ΔltgAΔltgD
	Vehicle		HL		HL + r1063		HL + rMIP		HL + r1981		Vehicle		HL		HL + r1063		HL + rMIP		HL + r1981
Time Point	0 hr	5 hr	0 hr	5 hr	0 hr	5 hr	0 hr	5 hr	0 hr	5 hr	0 hr	5 hr	0 hr	5 hr	0 hr	5 hr	0 hr	5 hr	0 hr	5 hr
Exp. #1	416667	955000	466667	1980000	526667	516667					466667	273333	573333	46666.7	556667	173333
	603333	1360000	573333	2.63333e+06	663333	486667					856667	80666.7	673333	50333.3	790000	296000
	810000	5600000	803333	3.06667e+06	880000	6100000					1030000	1380000	933333	63000	760000	186667
Exp. #2	670000	1.65333e+06	480000	1.08667e+06	443333	2.95333e+06					683333	783333	653333	70666.7	676667	900000
	676667	3.36667e+06	606667	4.33333e+06	590000	5900000					526667	646667	570000	63000	1.32667e+06	830000
	886667	12000000	810000	8.50667e+06	1120000	1.38667e+07					1.79667e+06	2380000	763333	311333	743333	573333
	1090000	2.07333e+07	1.08667e+06	16100000	1050000	1.20667e+07					373333	586667	446667	71666.7	756667	1.34667e+06
	736667	5500000	843333	5.63333e+06	916667	8.53333e+06					1.77667e+06	2260000	1780000	486667	1.77333e+06	2.26667e+06
	1.17333e+06	1.02667e+07	1.29333e+06	14200000	1.28667e+06	1.28667e+07					520000	733333	666667	65000	543333	726667
Exp. #3	753333	9200000	836667	4.53333e+06			833333	6.83333e+06	673333	1.96667e+06	1.35333e+06	573333	1.22667e+06	120333			1240000	74666.7	1.41333e+06	923333
	1020000	4.46667e+06	836667	7.43333e+06			726667	5.93333e+06	716667	9.46667e+06	450000	313333	456667	12333.3			356667	7000	343333	90000
	1.80667e+06	1.81333e+07	993333	8.86667e+06			913333	5.03333e+06	1340000	1.20333e+07
	603333	5.43333e+06	490000	3500000			990000	3.56667e+06	463333	5.33333e+06
Exp. #4	380000	1400000	513333	2.63333e+06			533333	800000	576667	4.63333e+06	683333	840000	676667	24333.3			660000	32333.3	666667	556667
	620000	900000	573333	2.06667e+06			656667	4600000	676667	2450000	893333	1420000	976667	183333			1.01333e+06	260000	806667	1.17667e+06
											1.10333e+06	466667	1125000	152667			1.16667e+06	179333	1.05333e+06	1440000
											580000	263333	760000	17333.3			656667	57333.3	596667	243333
Average CFU/mL
	WT										ΔltgAΔltgD
	Vehicle		HL		HL + r1063		HL + rMIP		HL + r1981		Vehicle		HL		HL + r1063		HL + rMIP		HL + r1981
Time Point	0 hr	5 hr	0 hr	5 hr	0 hr	5 hr	0 hr	5 hr	0 hr	5 hr	0 hr	5 hr	0 hr	5 hr	0 hr	5 hr	0 hr	5 hr	0 hr	5 hr
Average	816444	6.73122e+06	747111	5.77156e+06	830741	7.03222e+06	775556	4.46111e+06	741111	5.98056e+06	872889	866711	818778	115911	880741	811037	848889	101778	813333	738333
Standard Error of Mean	91553	1.60916e+06	63903.8	1.16165e+06	97036	1.7177e+06	69162.5	863044	125461	1.6289e+06	119022	180470	90297.3	33215.7	135050	221717	140938	39818.3	153514	217337

## Sheet: Fig 1C
Fig. 1C and Sup. 1C
CFU/mL
	WT				ΔltgAΔltgD				ΔltgAΔltgD::1063+				ΔltgAΔltgD::1981+
	Vehicle		HL		Vehicle		HL		Vehicle		HL		Vehicle		HL
Time Point	0 hr	3 hr	0 hr	3 hr	0 hr	3 hr	0 hr	3 hr	0 hr	3 hr	0 hr	3 hr	0 hr	3 hr	0 hr	3 hr
Exp. #1					896667	2.03333e+06	830000	283333	323333	1.28333e+06	290000	306667	1180000	3.96667e+06	1070000	2.73333e+06
					550000	2.73333e+06	650000	233333	670000	1.63333e+06	636667	506667	373333	966667	393333	626667
					860000	2700000	707333	423333	493333	740000	386667	253333
Exp. #2	655000	3.43333e+06	460000	1400000	623333	1.36667e+06	550000	65666.7	1.01333e+06	1680000	910000	513333	240000	816667	273333	220000
	706667	3.26667e+06	776667	2300000	516667	723333	496667	56333.3	1.35333e+06	1.87333e+06	1190000	630000	243333	343333	206667	163333
	580000	4.13333e+06	750000	1.76667e+06	366667	913333	363333	68666.7	410000	836667	523333	260000	340000	1.07667e+06	353333	350000
Avearge CFU/mL
	WT				ΔltgAΔltgD				ΔltgAΔltgD::1063+				ΔltgAΔltgD::1981+
	Vehicle		HL		Vehicle		HL		Vehicle		HL		Vehicle		HL
Time Point	0 hr	3 hr	0 hr	3 hr	0 hr	3 hr	0 hr	3 hr	0 hr	3 hr	0 hr	3 hr	0 hr	3 hr	0 hr	3 hr
Average	647222	3.61111e+06	662222	1.82222e+06	635556	1745000	599556	188444	710556	1.34111e+06	656111	411667	475333	1434000	459333	818667
Standard Error of Mean	36771.7	265507	101404	261288	84154.5	358263	67356.8	61391.1	162680	191715	138340	64840.3	178112	645412	156036	485300

## Sheet: Fig 4A
Fig. 4A
CFU/mL
	WT
	Vehicle		10 μg/mL HL		100 μg/mL HL		1,000 μg/mL HL
Time Point	0 hr	3 hr	0 hr	3 hr	0 hr	3 hr	0 hr	3 hr
Exp. #1	1.13333e+08	3.76667e+08	8.66667e+07	1.86667e+08	1.16667e+08	310000000	110000000	1.33333e+08
	70000000	9.46667e+07	7.53333e+07	1.43667e+08	5.23333e+07	1.10333e+08	5.23333e+07	2.19333e+08
	5.93333e+07	83000000	4.46667e+07	74000000	46000000	73000000	40000000	8.46667e+07
Average CFU/mL
	WT
	Vehicle		10 μg/mL HL		100 μg/mL HL		1,000 μg/mL HL
Time Point	0 hr	3 hr	0 hr	3 hr	0 hr	3 hr	0 hr	3 hr
Average	8.08889e+07	1.84778e+08	6.88889e+07	1.34778e+08	7.16667e+07	1.64444e+08	6.74444e+07	1.45778e+08
Standard Error of Mean	1.65119e+07	9.60035e+07	1.25452e+07	3.28263e+07	2.25742e+07	7.35714e+07	2.15736e+07	3.93697e+07

## Sheet: Fig 5A
Fig. 5A
CFU/mL
	WT								Δ1063								Δ1981								Δ1981::1981+								Δ1981Δ1063								Δ1981Δ1063::1063+
	Vehicle		10 μg/mL HL		100 μg/mL HL		1,000 μg/mL HL		Vehicle		10 μg/mL HL		100 μg/mL HL		1,000 μg/mL HL		Vehicle		10 μg/mL HL		100 μg/mL HL		1,000 μg/mL HL		Vehicle		10 μg/mL HL		100 μg/mL HL		1,000 μg/mL HL		Vehicle		10 μg/mL HL		100 μg/mL HL		1,000 μg/mL HL		Vehicle		10 μg/mL HL		100 μg/mL HL		1,000 μg/mL HL
Time Point	0 hr	3 hr	0 hr	3 hr	0 hr	3 hr	0 hr	3 hr	0 hr	3 hr	0 hr	3 hr	0 hr	3 hr	0 hr	3 hr	0 hr	3 hr	0 hr	3 hr	0 hr	3 hr	0 hr	3 hr	0 hr	3 hr	0 hr	3 hr	0 hr	3 hr	0 hr	3 hr	0 hr	3 hr	0 hr	3 hr	0 hr	3 hr	0 hr	3 hr	0 hr	3 hr	0 hr	3 hr	0 hr	3 hr	0 hr	3 hr
Exp. #1	493333	1.36667e+06	500000	1300000	536667	2.16667e+06	613333	2000000	410000	843333	380000	720000	470000	670000	306667	846667
	426667	570000	343333	1.16667e+06	426667	1.06667e+06	300000	1100000	570000	1.61333e+06	653333	1.54667e+06	733333	1270000	593333	1.54667e+06
	456667	1.16667e+06	436667	490000	420000	676667	383333	1.76667e+06	696667	1.86667e+06	610000	2000000	746667	2.43333e+06	566667	2.56667e+06
Exp. #2	586667	1780000			550000	1440000			613333	6.43333e+06					513333	666667	433333	1360000					330000	122667									583333	2200000					510000	24333.3
	263333	1240000			373333	350000			760000	6.03333e+06					546667	1090000	513333	2.26667e+06					473333	101333									430000	3000000					383333	14333.3
	396667	2.63333e+06			370000	556667			343333	2020000					446667	433333	633333	4.13333e+06					5.53333e+06	174667									396667	1690000					400000	7000
Exp. #3	416667	1560000	453333	1200000	393333	1160000	380000	1.21333e+06	643333	770000	470000	1.50667e+06	446667	863333	276667	593333	553333	3.76667e+06	613333	1.18667e+06	736667	1700000	600000	700000									360000	3.36667e+06	540000	1520000	446667	660000	460000	28000
	216667	833333	223333	820000	293333	856667	263333	783333	310000	550000	596667	603333	580000	386667	566667	920000	583333	4.66667e+06	650000	1.16667e+06	413333	1340000	503333	393333									413333	1700000	383333	533333	680000	646667	356667	12333.3
	430000	1.94667e+06	553333	1580000	426667	1280000	506667	1.02667e+06	586667	680000	393333	803333	446667	1.20667e+06	266667	923333	610000	1.61333e+06	416667	1200000	513333	1.32667e+06	473333	450000									520000	1820000	573333	1120000	556667	616667	516667	36666.7
Exp. #4	496667	990000	386667	1.09333e+06	456667	810000	610000	720000									446667	3.23333e+06	480000	1.76667e+06	560000	1820000	500000	590000
	570000	680000	503333	550000	510000	530000	423333	970000									513333	3100000	570000	2.83333e+06	513333	1610000	466667	530000
	390000	2500000	433333	1.86667e+06	406667	2.16667e+06	376667	1.43333e+06									560000	296667	613333	316667	566667	370000	656667	393333
Exp. #5	460000	3000000	673333	3.36667e+06	426667	1680000	480000	813333									540000	3.16667e+06	523333	1.21667e+06	450000	693333	406667	330000
	350000	3.83333e+06	333333	1.26667e+06	666667	1.62667e+06	355000	756667									896667	1.76667e+07	1.07333e+06	4.13333e+06	850000	3.13333e+06	800000	646667
	330000	1300000	316667	1600000	250000	1.16667e+06	306667	1.13333e+06									85666.7	2.86667e+06	98333.3	2400000	228667	3.63333e+06	886667	390000
Exp. #6	366667	2.33333e+06	330000	1.63333e+06	350000	1.86667e+06	390000	943333									756667	4400000	696667	2600000	616667	1500000	650000	453333
	450000	3700000	653333	2.53333e+06	416667	2.63333e+06	476667	1.03667e+06									676667	4700000	696667	3.23333e+06	716667	2.36667e+06	613333	450000
	616667	3.26667e+06	356667	1700000	410000	1.16667e+06	413333	843333									2.12667e+06	2.63333e+06	406667	1.53333e+06	523333	1.26667e+06	833333	430000
Exp. #7	1.51667e+06	1.54667e+06	696667	826667	500000	780000	586667	1.09333e+06									506667	3.06667e+06	480000	906667	606667	1680000	1.75333e+06	450000	1.05667e+06	1560000	850000	1420000	600000	1.80333e+06	660000	2.33333e+06
	563333	2100000	633333	1.16333e+06	556667	1.03333e+06	673333	1.05333e+06									543333	3.13333e+06	680000	1.34333e+06	746667	1.39667e+06	636667	353333	333333	890000	350000	1.36333e+06	476667	2.24667e+06	440000	1.44667e+06
	490000	4140000	553333	1.79333e+06	1.56667e+06	1.81667e+06	576667	2.69333e+06									633333	1.65667e+06	523333	1260000	630000	593333	570000	280000
Exp. #8	413333	1480000	713333	2.38667e+06	393333	1200000	490000	616667									556667	2.23333e+06	426667	1.36333e+06	506667	1340000	353333	136667	486667	3.73333e+06	546667	3.56667e+06	546667	3.43333e+06	556667	2800000
	626667	2.86667e+06	506667	2.11333e+06	490000	1540000	473333	786667									616667	3440000	596667	1.25667e+06	1.00667e+06	1520000	656667	326667	590000	4.36667e+06	613333	3.13333e+06	603333	1200000	570000	1800000
	366667	1.47333e+06	380000	1.29333e+06	3.26667e+06	820000	350000	690000									666667	2.74667e+06	733333	1.51333e+06	903333	1080000	703333	216667	696667	4.93333e+06	723333	3.33333e+06	636667	3.36667e+06	600000	2.36667e+06
Exp. #9	486667	1.44333e+06	523333	1590000	416667	1.11667e+06	336667	776667									396667	1.34333e+06	476667	783333	1.03333e+06	1.05667e+06	403333	115000									776667	1.02333e+06	703333	423333	673333	263333	630000	2333.33
	550000	2.72667e+06	506667	1.67333e+06	566667	2110000	470000	936667									563333	1880000	700000	1.02333e+06	576667	890000	513333	236667									640000	5.03333e+06	550000	1.49667e+06	2140000	920000	453333	6333.33
	473333	1.48333e+06	370000	700000	456667	896667	1.16333e+06	700000									350000	1.05333e+06	556667	590000	363333	600000	583333	128667									853333	816667	680000	546667	1.27667e+06	423333	613333	7333.33
Exp. #10	536667	2.73333e+06	536667	2200000	463333	3.66667e+06	513333	1.63333e+06	823333	2.83333e+06	983333	1.74667e+06	2760000	1760000	820000	2.06667e+06	556667	3.13333e+06	490000	1.92667e+06	586667	1.87333e+06	456667	630000									466667	2.03333e+06	413333	533333	323333	286667	353333	3333.33	420000	1.82667e+06	616667	1660000	426667	1.31333e+06	436667	640000
	410000	1.53333e+06	386667	1.11333e+06	380000	1340000	456667	1.23333e+06	743333	2.96667e+06	600000	1.46667e+06	620000	2600000	643333	2300000	523333	3.46667e+06	516667	2040000	463333	1.82667e+06	393333	350000									500000	643333	463333	196667	463333	144000	380000	16000	560000	1.96667e+06	463333	2.56667e+06	546667	1.58667e+06	420000	826667
	693333	2.96667e+06	663333	2.00667e+06	726667	2.56667e+06	523333	1400000	640000	2.96667e+06	603333	1900000	706667	1.56667e+06	693333	1900000	760000	4.36667e+06	726667	2.21333e+06	703333	290000	950000	99333.3									470000	110000	533333	170667	346667	89000	456667	25666.7	510000	2.25333e+06	496667	2.08667e+06	433333	1190000	423333	893333
Exp. #11	406667	1.45333e+06	526667	1.60667e+06	540000	603333	570000	1010000	1.29333e+06	3.56667e+06	1.67333e+06	2.14667e+06	1.08667e+06	1.78667e+06	970000	720000																									433333	1280000	430000	843333	476667	920000	415000	1470000
																																									650000	3.96667e+06	546667	6100000	683333	3.93333e+06	773333	4.46667e+06
																																									460000	4.76667e+06	536667	3.46667e+06	583333	2.33333e+06	473333	2.03333e+06
																																									540000	2.23333e+06	640000	2600000	706667	3.16667e+06	660000	2.43333e+06
Average CFU/mL
	WT								Δ1063								Δ1981								Δ1981::1981+								Δ1981Δ1063								Δ1981Δ1063::1063+
	Vehicle		10 μg/mL HL		100 μg/mL HL		1,000 μg/mL HL		Vehicle		10 μg/mL HL		100 μg/mL HL		1,000 μg/mL HL		Vehicle		10 μg/mL HL		100 μg/mL HL		1,000 μg/mL HL		Vehicle		10 μg/mL HL		100 μg/mL HL		1,000 μg/mL HL		Vehicle		10 μg/mL HL		100 μg/mL HL		1,000 μg/mL HL		Vehicle		10 μg/mL HL		100 μg/mL HL		1,000 μg/mL HL
Time Point	0 hr	3 hr	0 hr	3 hr	0 hr	3 hr	0 hr	3 hr	0 hr	3 hr	0 hr	3 hr	0 hr	3 hr	0 hr	3 hr
Average	491935	2.02086e+06	481905	1.52262e+06	580860	1.3771e+06	480774	1.11298e+06	648718	2.54949e+06	696333	1.444e+06	859667	1.45433e+06	554615	1.27487e+06	614901	3.38481e+06	572708	1.65861e+06	617306	1.45444e+06	803704	351049	632667	3.09667e+06	616667	2.56333e+06	572667	2410000	565333	2.14933e+06	534167	1.95306e+06	537778	726741	767407	449963	459444	15305.6	510476	2.61333e+06	532857	2.76048e+06	550952	2.06333e+06	514524	1.82333e+06
Standard Error of Mean	38985.6	171547	24693	120822	105046	141081	30537.6	82295.4	71977.7	552005	127520	184550	231569	240554	59333.4	206303	64726.5	591824	35819.5	180822	39680.5	160777	189537	34273.2	90769.7	592132	62770.4	360235	20867	325800	26858.1	176402	46267.7	407257	38315.2	183975	208185	98238.1	28182.9	3329.32	46830.8	728665	44367	973394	65675.2	651783	82684	774122

## Sheet: Fig 5C
Fig. 5C
CFU/mL
	WT						Δ1981Δ1063						Δ1981Δ1063::1063+
	Vehicle		10 μg/mL HL		10 μg/mL Boiled HL		Vehicle		10 μg/mL HL		10 μg/mL Boiled HL		Vehicle		10 μg/mL HL		10 μg/mL Boiled HL
Time Point	0 hr	3 hr	0 hr	3 hr	0 hr	3 hr	0 hr	3 hr	0 hr	3 hr	0 hr	3 hr	0 hr	3 hr	0 hr	3 hr	0 hr	3 hr
Exp. #1	643333	4.03333e+07	640000	3.13333e+07	686667	27000000
	533333	2.46667e+07	403333	14200000	450000	10400000
	426667	5.36667e+06	426667	6900000	446667	3.03333e+06
Exp. #2	643333	280000	543333	250000	663333	560000	450000	516667	483333	273333	510000	580000	1.04333e+06	1.30667e+06	443333	1225000	406667	1900000
	543333	593333	556667	910000	656667	470000	683333	866667	756667	#DIV/0!	720000	1.04667e+06	593333	3.03333e+06	530000	2.16667e+06	543333	2700000
							400000	543333	443333	266667	406667	820000	593333	850000	400000	350000	726667	1.46667e+06
Exp. #3	436667	620000	466667	803333	766667	506667	546667	5100000	1460000	360000	653333	666667	660000	886667	403333	283333	580000	316667
							353333	276667	366667	121333	450000	1.02667e+06	316667	306667	613333	573333	280000	250000
													486667	610000	500000	443333	235000	170000
Exp. #4	433333	363333	516667	236667	483333	950000	573333	380000	896667	400000	533333	890000	476667	1000000	676667	743333	426667	950000
							1.58667e+06	3.36667e+06	1.37333e+06	480000	2.16667e+06	1220000	460000	2800000	613333	1.76667e+06	410000	1.03333e+06
							1.03333e+06	3000000	816667	490000	646667	1540000	406667	1.33333e+06	376667	373333	436667	563333
Average CFU/mL
	WT						Δ1981Δ1063						Δ1981Δ1063
	Vehicle		10 μg/mL HL		10 μg/mL Boiled HL		Vehicle		10 μg/mL HL		10 μg/mL Boiled HL		Vehicle		10 μg/mL HL		10 μg/mL Boiled HL
Time Point	0 hr	3 hr	0 hr	3 hr	0 hr	3 hr	0 hr	3 hr	0 hr	3 hr	0 hr	3 hr	0 hr	3 hr	0 hr	3 hr	0 hr	3 hr
Average	522857	1.03176e+07	507619	7.80476e+06	593333	6.13143e+06	703333	1756250	824583	#DIV/0!	760833	973750	559630	1.34741e+06	506296	880556	449444	1.03889e+06
Standard Error of Mean	35941.1	6.01545e+06	31012.2	4.38129e+06	49237.6	3.73176e+06	146976	643697	145544	#DIV/0!	204387	109331	69808.9	315382	36364.3	228453	50204.8	284234

## Sheet: Fig 5D
Fig. 5D
CFU/mL
	Δ1981								Δ1981Δ1063								Δ1981Δ1063::1063(WT)								Δ1981Δ1063::1063(S83A)								Δ1981Δ1063::1063(K103A)
	Vehicle		10 μg/mL HL		100 μg/mL HL		1,000 μg/mL HL		Vehicle		10 μg/mL HL		100 μg/mL HL		1,000 μg/mL HL		Vehicle		10 μg/mL HL		100 μg/mL HL		1,000 μg/mL HL		Vehicle		10 μg/mL HL		100 μg/mL HL		1,000 μg/mL HL		Vehicle		10 μg/mL HL		100 μg/mL HL		1,000 μg/mL HL
Time Point	0 hr	3 hr	0 hr	3 hr	0 hr	3 hr	0 hr	3 hr	0 hr	3 hr	0 hr	3 hr	0 hr	3 hr	0 hr	3 hr	0 hr	3 hr	0 hr	3 hr	0 hr	3 hr	0 hr	3 hr	0 hr	3 hr	0 hr	3 hr	0 hr	3 hr	0 hr	3 hr	0 hr	3 hr	0 hr	3 hr	0 hr	3 hr	0 hr	3 hr
Exp. #1	556667	3.13333e+06	490000	1.92667e+06	586667	1.87333e+06	456667	630000	466667	2.03333e+06	413333	533333	323333	286667	353333	3333.33
	523333	3.46667e+06	516667	2040000	463333	1.82667e+06	393333	350000	500000	643333	463333	196667	463333	144000	380000	16000
	760000	4.36667e+06	726667	2.21333e+06	703333	290000	950000	99333.3	470000	110000	533333	170667	346667	89000	456667	25666.7
Exp. #2	953333	7.16667e+06	673333	3900000	730000	2.96667e+06	643333	426667	715000	4000000	1.60667e+06	1.83333e+06	613333	690000	576667	8666.67
	383333	2.36667e+06	403333	2.08667e+06	413333	1.27333e+06	393333	480000	780000	3.66667e+06	766667	2040000	683333	783333	593333	28000
	733333	6.43333e+06	810000	3.30667e+06	786667	1.56667e+06	723333	383333	910000	7200000	716667	2400000	753333	1.16333e+06	703333	18000
Exp. #3	1920000	1.08667e+07	3700000	3200000	1.32667e+06	2.26667e+06	1.23333e+06	1320000	570000	793333	533333	213333	470000	166000	2280000	31000	1.32667e+06	3.66667e+06	1000000	405000	1.32667e+06	476667	1.26667e+06	443333	673333	1.83333e+06	633333	576667	536667	207333	736667	66333.3	1.74667e+06	4.56667e+06	1.13667e+06	2100000	2900000	1.35333e+06	976667	279333
																	920000	476667	826667	496667	736667	510000	940000	696667	853333	3200000	653333	1.04333e+06	810000	873333	633333	96666.7	896667	3700000	696667	2160000	706667	1.01333e+06	1.21333e+06	180667
																	880000	6.93333e+06	1180000	1.66667e+06	836667	1.61333e+06	816667	1.78667e+06	696667	1.61333e+06	736667	860000	740000	946667	573333	232667	1190000	4900000	1110000	2320000	1.55333e+06	2.39333e+06	973333	187333
Exp. #4									426667	3.03333e+06	516667	1060000	426667	296667	330000	21000	816667	8.86667e+06	696667	1.07333e+06	813333	8.86667e+06	876667	1.02667e+07	436667	1.73333e+06	336667	96333.3	200000	27333.3	333333	5333.33	790000	2.23333e+06	896667	676667	723333	136333	626667	59333.3
																	2.63333e+06	9000000	1560000	4.06667e+06	1.54667e+06	3100000	1420000	1.93333e+06	723333	1.52333e+06	653333	250000	513333	513333	466667	24000	640000	1520000	560000	243333	586667	176667	556667	61666.7
																	1.83333e+06	7400000	903333	570000	650000	540000	673333	1.01667e+06	636667	4300000	656667	1.38667e+06	1.06667e+06	846667	570000	41333.3	1.09667e+06	4600000	1.03667e+06	2.31333e+06	793333	1.14333e+06	623333	49333.3
																	1.44667e+06	2100000	810000	863333	706667	650000	596667	1.21333e+06	1070000	1.84667e+07	736667	633333	636667	453333	790000	26000	600000	4.56667e+06	613333	1.60667e+06	520000	1130000	600000	23666.7
Exp. #5																	1.23333e+06	1.27333e+07	780000	5.06667e+06	1.00667e+06	4.36667e+06	870000	2.23333e+06	530000	2500000	1.86667e+06	5.23333e+06	513333	1030000	466667	32666.7	580000	3.36667e+06	346667	1580000	493333	973333	450000	84000
																	463333	3.83333e+06	533333	3100000	833333	4000000	980000	2.83333e+06	813333	5.53333e+06	1.13333e+06	2800000	860000	1.30667e+06	996667	154667	483333	1220000	466667	453333	503333	410000	436667	49333.3
																	1.28667e+06	2.23333e+06	933333	1.26667e+06	1160000	3.26667e+06	1460000	1.73333e+06	626667	5.03333e+06	720000	2140000	536667	986667	660000	54666.7	480000	2200000	613333	1.11333e+06	450000	893333	410000	44333.3
Average CFU/mL
	WT								Δ1063								Δ1981								Δ1981::1981+								Δ1981Δ1063
	Vehicle		10 μg/mL HL		100 μg/mL HL		1,000 μg/mL HL		Vehicle		10 μg/mL HL		100 μg/mL HL		1,000 μg/mL HL		Vehicle		10 μg/mL HL		100 μg/mL HL		1,000 μg/mL HL		Vehicle		10 μg/mL HL		100 μg/mL HL		1,000 μg/mL HL		Vehicle		10 μg/mL HL		100 μg/mL HL		1,000 μg/mL HL
Time Point	0 hr	3 hr	0 hr	3 hr	0 hr	3 hr	0 hr	3 hr	0 hr	3 hr	0 hr	3 hr	0 hr	3 hr	0 hr	3 hr
Average	832857	5400000	1.04571e+06	2.66762e+06	715714	1.72333e+06	684762	527048	604792	2.685e+06	693750	1.05592e+06	510000	452375	709167	18958.3	1284000	5.72433e+06	922333	1.8575e+06	961667	2.739e+06	990000	2.41567e+06	706000	4.57367e+06	812667	1.50197e+06	641333	719133	622667	73433.3	850333	3.28733e+06	747667	1.45667e+06	923000	962300	686667	101900
Standard Error of Mean	194310	1.12565e+06	445683	296703	114480	314558	119161	145291	62273	823771	137179	324158	55449.1	135772	229168	3369.12	192669	1.22325e+06	89678.5	519947	93315.1	834996	94117.1	901774	55955.9	1.61264e+06	131982	492215	75746.8	127312	59626	22340.8	126363	440509	88317.7	250125	241967	207461	86328.4	26603.6

## Sheet: Fig 6A
Fig 6A
CFU/mL
	WT						Δ1981						Δ1981::1981+						Δ1981Δ1063						Δ1981Δ1063::1063+
	Vehicle		Tears		Tears + r1981		Vehicle		Tears		Tears + r1981		Vehicle		Tears		Tears + r1981		Vehicle		Tears		Tears + r1981		Vehicle		Tears		Tears + r1981
Time Point	0 hr	3 hr	0 hr	3 hr	0 hr	3 hr	0 hr	3 hr	0 hr	3 hr	0 hr	3 hr	0 hr	3 hr	0 hr	3 hr	0 hr	3 hr	0 hr	3 hr	0 hr	3 hr	0 hr	3 hr	0 hr	3 hr	0 hr	3 hr	0 hr	3 hr
Exp. #1	836667	2000000	913333	1800000			863333	4.38667e+06	1030000	3200000			886667	3300000	890000	2.33333e+06			470000	1.84667e+06	556667	513333			490000	2.46667e+06	606667	946667
	833333	1.83333e+06	723333	1.93333e+06			650000	2.60667e+06	735000	1.54667e+06			696667	2.03333e+06	680000	866667			610000	1.32333e+06	780000	613333			750000	1265000	626667	1.73333e+06
	403333	1140000	403333	836667			730000	5300000	766667	2620000			550000	1580000	753333	1.86667e+06			516667	1.08333e+06	530000	293333			380000	1.47333e+06	640000	810000
Exp. #2	400000	2000000	450000	1.72667e+06	550000	3.30667e+06	1275000	6300000	990000	1.81333e+06	893333	4000000	660000	4.33333e+06	1600000	4350000	783333	4300000	433333	1.79333e+06	430000	666667	553333	1.73333e+06	396667	1140000	1.31333e+06	3000000	386667	2900000
	416667	2.53333e+06	456667	2300000	506667	2900000	1.93333e+06	5700000	1.38667e+06	2.50667e+06	860000	5200000	370000	1.63333e+06	580000	1860000	423333	2020000	403333	1.36667e+06	383333	546667	510000	1820000	383333	756667	576667	806667	496667	2.22667e+06
	833333	6.03333e+06	933333	4.46667e+06	886667	6.26667e+06	650000	2.53333e+06	603333	1.57333e+06	820000	4000000	576667	3.36667e+06	726667	2400000	606667	2.23333e+06	533333	1330000	543333	766667	580000	1820000	370000	873333	190000	403333	273333	856667
Exp. #3	476667	1.01667e+06	433333	1.82667e+06	450000	1.31333e+06	546667	2.53333e+06	563333	2.84667e+06	420000	3.33333e+06	830000	3.06667e+06	576667	3100000	673333	8.83333e+06	456667	2.06667e+06	340000	593333	443333	1900000	500000	713333	456667	593333	436667	1.13333e+06
													500000	2.33333e+06	506667	2200000	580000	2.76667e+06							990000	3.14667e+06	273333	416667	336667	1.14333e+06
													590000	3.33333e+06	566667	2.83333e+06	633333	2.93333e+06							1.13333e+06	1.35333e+06	493333	826667	430000	983333
Average CFU/mL
	WT						Δ1981						Δ1981::1981+						Δ1981Δ1063						Δ1981Δ1063::1063+
	Vehicle		Tears		Tears + r1981		Vehicle		Tears		Tears + r1981		Vehicle		Tears		Tears + r1981		Vehicle		Tears		Tears + r1981		Vehicle		Tears		Tears + r1981
Time Point	0 hr	3 hr	0 hr	3 hr	0 hr	3 hr	0 hr	3 hr	0 hr	3 hr	0 hr	3 hr	0 hr	3 hr	0 hr	3 hr	0 hr	3 hr	0 hr	3 hr	0 hr	3 hr	0 hr	3 hr	0 hr	3 hr	0 hr	3 hr	0 hr	3 hr
Average	600000	2.36524e+06	616190	2.12714e+06	598333	3.44667e+06	949762	4.19429e+06	867857	2.30095e+06	748333	4.13333e+06	628889	2.77556e+06	764444	2.42333e+06	616667	3.84778e+06	489048	1.54429e+06	509048	570476	521667	1.81833e+06	599259	1.46537e+06	575185	1.05963e+06	393333	1.54056e+06
Standard Error of Mean	83438	642776	88930.8	424372	98267.4	1.03368e+06	187157	617192	109215	248153	110466	388730	53561.4	310185	111645	321606	48335.2	1.04901e+06	26374.5	134970	55189.5	55793.6	29829.8	34034.3	96517.7	274021	106258	275727	32432.3	337671

## Sheet: Fig 6B
Fig 6B
CFU/mL
	WT						Δ1981						Δ1981::1981+						Δ1981Δ1063						Δ1981Δ1063::1063+
	Vehicle		Saliva		Saliva + r1981		Vehicle		Saliva		Saliva + r1981		Vehicle		Saliva		Saliva + r1981		Vehicle		Saliva		Saliva + r1981		Vehicle		Saliva		Saliva + r1981
Time Point	0 hr	3 hr	0 hr	3 hr	0 hr	3 hr	0 hr	3 hr	0 hr	3 hr	0 hr	3 hr	0 hr	3 hr	0 hr	3 hr	0 hr	3 hr	0 hr	3 hr	0 hr	3 hr	0 hr	3 hr	0 hr	3 hr	0 hr	3 hr	0 hr	3 hr
Exp. #1	526667	3000000	613333	1.83333e+06	530000	1500000	690000	2.33333e+06	626667	996667	4200000	7500000	813333	5.33333e+06	853333	3200000	620000	900000	586667	1.53333e+06	683333	550000	613333	1.23333e+06	623333	3.76667e+06	1480000	2.76667e+06	1.61333e+06	1.64667e+06
	1.69333e+06	7.03333e+06	930000	2.23333e+06	1.28333e+06	7.16667e+06	583333	4.43333e+06	653333	1.07333e+06	583333	2800000	646667	1.86667e+06	543333	1.56667e+06	630000	750000	533333	2.23333e+06	530000	720000	550000	906667	390000	973333	390000	970000	506667	1500000
	646667	2.56667e+06	830000	2.46667e+06	680000	600000	846667	3.86667e+06	810000	1.11667e+06	743333	756667	563333	1.21333e+06	600000	773333	406667	546667	530000	1300000	486667	620000	530000	1.27333e+06	963333	2.36667e+06	456667	710000	416667	1.96667e+06
Exp. #2	546667	1.92667e+06	453333	1.56667e+06	650000	1580000	1.48333e+06	3.36667e+06	463333	1.09667e+06	493333	1.07333e+06	10800000	3400000	693333	1.13333e+06	586667	1800000	436667	1.02667e+06	450000	536667	546667	1240000	406667	1.36667e+06	496667	493333	420000	806667
	703333	2300000	706667	1.36333e+06	643333	2.66667e+06	1.32667e+06	2.43333e+06	1.33667e+06	1720000	1020000	3.13333e+06	506667	2320000	683333	1380000	646667	1720000	646667	4.36667e+06	673333	1.86667e+06	916667	2.86667e+06
Average CFU/mL
	WT						Δ1981						Δ1981::1981+						Δ1981Δ1063						Δ1981Δ1063::1063+
	Vehicle		Saliva		Saliva + r1981		Vehicle		Saliva		Saliva + r1981		Vehicle		Saliva		Saliva + r1981		Vehicle		Saliva		Saliva + r1981		Vehicle		Saliva		Saliva + r1981
Time Point	0 hr	3 hr	0 hr	3 hr	0 hr	3 hr	0 hr	3 hr	0 hr	3 hr	0 hr	3 hr	0 hr	3 hr	0 hr	3 hr	0 hr	3 hr	0 hr	3 hr	0 hr	3 hr	0 hr	3 hr	0 hr	3 hr	0 hr	3 hr	0 hr	3 hr
Average	823333	3.36533e+06	706667	1.89267e+06	757333	2.70267e+06	986000	3.28667e+06	778000	1.20067e+06	1.408e+06	3.05267e+06	2666000	2.82667e+06	674667	1.61067e+06	578000	1.14333e+06	546667	2092000	564667	858667	631333	1504000	595833	2.11833e+06	705833	1235000	739167	1.48e+06
Standard Error of Mean	219894	933549	83059.6	204392	133950	1.16311e+06	177843	405874	150098	131417	703714	1.20496e+06	2.03416e+06	720876	52520.9	418933	43939.4	258233	34753.1	602843	48127.1	254088	72729.3	347119	133530	622809	258992	519769	292133	244677

## Sheet: Fig 7F
Fig 7F
CFU/mL
	Δ1981Δ1063				Δ1981Δ1063::1981+				Δ1981Δ1063 in mix				Δ1981Δ1063::1981+ in mix
	Vehicle		10 μg/mL HL		Vehicle		10 μg/mL HL		Vehicle		10 μg/mL HL		Vehicle		10 μg/mL HL
Time Point	0 hr	3 hr	0 hr	3 hr	0 hr	3 hr	0 hr	3 hr	0 hr	3 hr	0 hr	3 hr	0 hr	3 hr	0 hr	3 hr
Exp. #1	1.11667e+06	9.93333e+06	1.17667e+06	7.77333e+06	1.45333e+06	1.04333e+07	1120000	1.14667e+07	1220000	1.27667e+07	906667	8.90667e+06	553333	3.43333e+06	256667	1.29333e+06
	1090000	4.73333e+06	1.06333e+06	1620000	783333	6.26667e+06	1220000	3.53333e+06	1.02333e+06	6.37667e+06	596667	2.8e+06	193333	856667	360000	2.73333e+06
	1.11333e+06	3800000	1.32667e+06	1.69333e+06	2000000	1.07667e+07	1.15667e+06	6200000	733333	7.13333e+06	870000	6600000	580000	3.76667e+06	843333	2200000
	956667	4300000	1.26333e+06	2.43333e+06	1.22667e+06	1.43333e+07	1.25333e+06	11600000	1.37667e+06	4.14667e+06	1e+06	1.63333e+06	383333	1.75333e+06	393333	1500000
Exp. #2	1.28333e+06	12900000	1100000	7.96667e+06	1.80667e+06	1.04333e+07	1160000	9.43333e+06	756667	7.31333e+06	726667	5.08667e+06	290000	1.98667e+06	290000	1780000
	903333	1.13667e+07	1020000	6.96667e+06	9.46667e+06	2.05333e+07	3.66667e+06	10350000	1.80833e+06	1.23667e+07	846667	7640000	605000	1.76667e+06	1.07333e+06	4160000
	1740000	1.52667e+07	1.83333e+06	8100000	3560000	1.58667e+07	1310000	1.08667e+07	570000	9500000	883333	3.46667e+06	636667	5.63333e+06	583333	6.03333e+06
	1560000	14900000	2.45333e+06	9.06667e+06	1220000	6.96667e+06	1.68667e+06	8.23333e+06	833333	5700000	493333	3600000	440000	4100000	493333	3200000
Average CFU/mL
	Δ1981Δ1063				Δ1981Δ1063::1981+				Δ1981Δ1063 in mix				Δ1981Δ1063::1981+ in mix
	Vehicle		10 μg/mL HL		Vehicle		10 μg/mL HL		Vehicle		10 μg/mL HL		Vehicle		10 μg/mL HL
Time Point	0 hr	3 hr	0 hr	3 hr	0 hr	3 hr	0 hr	3 hr	0 hr	3 hr	0 hr	3 hr	0 hr	3 hr	0 hr	3 hr
Average	1.22042e+06	9650000	1.40458e+06	5702500	2.68958e+06	11950000	1.57167e+06	8.96042e+06	1.04021e+06	8.16292e+06	790417	4.96667e+06	460208	2.91208e+06	536667	2862500
Standard Error of Mean	103388	1.68882e+06	175194	1.13e+06	1.01245e+06	1.6788e+06	305936	1.00569e+06	144808	1.10051e+06	60567.5	899165	56951.7	559882	101516	563752

## Sheet: Sup Fig 1E
Sup Fig 1E
CFU/mL
	WT				Δ1981				Δ1981::1981(WT)-FLAG				Δ1981::1981(S76A)-FLAG				Δ1981::1981(K103A)-FLAG
	Vehicle		1,000 μg/mL HL		Vehicle		1,000 μg/mL HL		Vehicle		1,000 μg/mL HL		Vehicle		1,000 μg/mL HL		Vehicle		1,000 μg/mL HL
Time Point	0 hr	3 hr	0 hr	3 hr	0 hr	3 hr	0 hr	3 hr	0 hr	3 hr	0 hr	3 hr	0 hr	3 hr	0 hr	3 hr	0 hr	3 hr	0 hr	3 hr
Exp. #1	506667	3.83333e+06	506667	1.50667e+06	1.15667e+06	5.46667e+06	610000	456667	723333	5100000	596000	1.63333e+06	693333	1.83333e+06	1260000	2300000
	603333	4.46667e+06	740000	1400000	800000	6.53333e+06	530000	580000	806667	5.13333e+06	673333	1.33333e+06	676667	4.43333e+06	576667	1600000
	586667	3700000	766667	1.34667e+06	626667	4000000	756667	340000	866667	4.13333e+06	725000	1840000	1.13333e+06	3600000	673333	2500000
Exp. #2	426667	1110000	380000	1300000	616667	3.53333e+06	595000	553333	406667	2.43333e+06	523333	933333	280000	1.12667e+06	453333	1180000	960000	3900000	703333	1.76667e+06
	416667	424667	430000	1280000	746667	2.36667e+06	946667	613333									543333	1.94e+06	426667	4.76667e+06
					546667	1.23667e+06	316667	763333									503333	3.24667e+06	646667	1310000
					356667	866667	1040000	360667									346667	2.04667e+06	343333	950000
Exp. #3	1.05667e+06	3.42667e+06	756667	666667	663333	4700000	770000	316667	623333	1.52667e+06	653333	523333	146667	973333	83333.3	866667	543333	2.43333e+06	800000	566667
	790000	4200000	740000	1.15333e+06	1.02667e+06	5.03333e+06	2.73333e+06	400000	646667	4.46667e+06	506667	886667	233333	990000	1200000	973333	753333	2.66667e+06	790000	783333
	423333	423333	443333	380000	690000	3.56667e+06	896667	233333	1.05667e+06	2980000	1.01333e+06	1.66667e+06	470000	5100000	626667	1.38667e+06	4280000	2.63333e+06	433333	656667
	796667	5.76667e+06	780000	760000	833333	3.96667e+06	786667	310000	526667	3800000	570000	1500000	333333	763333	755000	783333	476667	1.60667e+06	453333	566667
Exp. #4	756667	2.93333e+06	653333	616667	980000	5200000	836667	121333	536667	1.87333e+06	603333	923333
	1.11333e+06	5.43333e+06	1030000	730000	910000	6.23333e+06	860000	161333	600000	960000	540000	630000
	836667	6100000	1.27333e+06	826667	750000	4.96667e+06	1.00667e+06	73666.7	666667	1.67333e+06	916667	1060000
	930000	3280000	2040000	350000	1.30667e+06	1.99333e+06	440000	45666.7	683333	3.23333e+06	576667	610000
	976667	6.13333e+06	710000	553333	673333	2.43333e+06	463333	82666.7	576667	1.66667e+06	1.31333e+06	483333
	440000	2.75333e+06	663333	506667	1070000	2700000	2330000	160333	676667	1.76667e+06	633333	646667
Average CFU/mL
	WT				Δ1981				Δ1981::1981(WT)-FLAG				Δ1981::1981(S76A)-FLAG				Δ1981::1981(K103A)-FLAG
	Vehicle		1,000 μg/mL HL		Vehicle		1,000 μg/mL HL		Vehicle		1,000 μg/mL HL		Vehicle		1,000 μg/mL HL		Vehicle		1,000 μg/mL HL
Time Point	0 hr	3 hr	0 hr	3 hr	0 hr	3 hr	0 hr	3 hr	0 hr	3 hr	0 hr	3 hr	0 hr	3 hr	0 hr	3 hr	0 hr	3 hr	0 hr	3 hr
Average	710667	3.59898e+06	794222	891778	809020	3.81157e+06	936373	327784	671190	2.91048e+06	703167	1.04786e+06	495833	2352500	703542	1448750	1.05083e+06	2.55917e+06	574583	1.42083e+06
Standard Error of Mean	62633.7	485831	106893	102852	58440.9	409378	154933	51476.7	42834	377681	60925.9	124366	115155	619491	135551	228986	466075	262429	63947.3	499959

[truncated: 6 more sheets: Sup Fig 2A, Sup Fig 2B, Sup Fig 2C, Sup Fig 3, Sup Fig 4B, Sup Fig 4C]
